# Supplementary material for: PD-L1 Activity Is Associated with Partial EMT and Metabolic Reprogramming in Carcinomas
Source: Curr Oncol. 2022 Oct 31;29(11):8285–301. doi: 10.3390/curroncol29110654 (PMC9688938; doi:10.3390/curroncol29110654)
Supplement: Supplementary file 1 [file curroncol-29-00654-s001.zip]

Archive with 2 entries (2 files):
- curroncol-1982582-supplementary for conversion 10.31.pdf
- curroncol-1982582-supplementary.xlsx
